# Supplementary material for: Molecular annotation of ketol-acid reductoisomerases from Streptomyces reveals a novel amino acid biosynthesis interlock mediated by enzyme promiscuity
Source: Microb Biotechnol. 2014 Oct 9;8(2):239–52. doi: 10.1111/1751-7915.12175 (PMC4353338; doi:10.1111/1751-7915.12175)
Supplement: Supplementary file 1 [file mbt20008-0239-sd1.zip]

Archive with 2 entries (2 files):
- mbt212175-supp-0001-figureS1-2 ; tableS1-3,5.docx
- mbt212175-supp-0002-tableS4,6.xls
