# Supplementary material for: Molecular annotation of ketol-acid reductoisomerases from Streptomyces reveals a novel amino acid biosynthesis interlock mediated by enzyme promiscuity
Source: Microb Biotechnol. 2014 Oct 9;8(2):239–52. doi: 10.1111/1751-7915.12175 (PMC4353338; doi:10.1111/1751-7915.12175)
Supplement: Supplementary file 1 [file mbt20008-0239-sd1.zip › mbt212175-supp-0002-tableS4,6.xls]

## Sheet: Table S4
Tanimoto distance matrix of KARI substrates (						Table S4. Tanimoto distance matrix of substrates belongign to 6PGDH superfamily constructed using descriptors showed in Table S1
Tanimoto distances have been normalized by the overall set dissimilarity
	2H2MKB	3H3MKB	2H2EKB	3H3EKB	P5C	MAA	HP	Pyr	3HB	2H3OP	6PG	M	UDPG	GDPM	CEN	G3P	KP	Pre	A	HCDH	MPT
2H2MKB	0	0.0588235	0.111111	0.157895	0.65	0.352941	0.411765	0.3125	0.529412	0.529412	0.529412	0.647059	0.703704	0.714286	0.666667	0.611111	0.470588	0.55	0.681818	0.675	0.666667
3H3MKB	0.0588235	0	0.157895	0.105263	0.666667	0.388889	0.444444	0.352941	0.555556	0.555556	0.555556	0.666667	0.714286	0.724138	0.681818	0.631579	0.5	0.571429	0.695652	0.682927	0.676471
2H2EKB	0.111111	0.157895	0	0.0526316	0.681818	0.333333	0.473684	0.388889	0.578947	0.578947	0.578947	0.684211	0.724138	0.733333	0.636364	0.65	0.444444	0.590909	0.708333	0.658537	0.647059
3H3EKB	0.157895	0.105263	0.0526316	0	0.695652	0.368421	0.5	0.421053	0.6	0.6	0.6	0.7	0.733333	0.741935	0.652174	0.666667	0.473684	0.608696	0.72	0.666667	0.657143
P5C	0.65	0.666667	0.681818	0.695652	0	0.5625	0.533333	0.533333	0.666667	0.571429	0.666667	0.8	0.636364	0.652174	0.647059	0.75	0.6	0.588235	0.588235	0.769231	0.655172
MAA	0.352941	0.388889	0.333333	0.368421	0.5625	0	0.357143	0.0833333	0.5	0.6	0.6875	0.8125	0.807692	0.814815	0.5	0.764706	0.307692	0.611111	0.75	0.710526	0.709677
HP	0.411765	0.444444	0.473684	0.5	0.533333	0.357143	0	0.307692	0.461538	0.461538	0.571429	0.615385	0.695652	0.708333	0.722222	0.571429	0.5	0.5	0.666667	0.769231	0.741935
Pyr	0.3125	0.352941	0.388889	0.421053	0.533333	0.0833333	0.307692	0	0.461538	0.571429	0.666667	0.8	0.8	0.807692	0.5625	0.75	0.384615	0.588235	0.736842	0.736842	0.741935
3HB	0.529412	0.555556	0.578947	0.6	0.666667	0.5	0.461538	0.461538	0	0.5	0.615385	0.545455	0.727273	0.73913	0.6	0.5	0.272727	0.625	0.705882	0.789474	0.724138
2H3OP	0.529412	0.555556	0.578947	0.6	0.571429	0.6	0.461538	0.571429	0.5	0	0.363636	0.545455	0.727273	0.73913	0.6875	0.5	0.416667	0.428571	0.533333	0.820513	0.766667
6PG	0.529412	0.555556	0.578947	0.6	0.666667	0.6875	0.571429	0.666667	0.615385	0.363636	0	0.4	0.6	0.619048	0.6875	0.2	0.538462	0.533333	0.533333	0.789474	0.678571
D-M	0.647059	0.666667	0.684211	0.7	0.8	0.8125	0.615385	0.8	0.545455	0.545455	0.4	0	0.631579	0.65	0.8125	0.222222	0.692308	0.666667	0.666667	0.842105	0.75
UDPG	0.703704	0.714286	0.724138	0.733333	0.636364	0.807692	0.695652	0.8	0.727273	0.727273	0.6	0.631579	0	0.142857	0.807692	0.526316	0.791667	0.608696	0.545455	0.526316	0.37931
GDPM	0.714286	0.724138	0.733333	0.741935	0.652174	0.814815	0.708333	0.807692	0.73913	0.73913	0.619048	0.65	0.142857	0	0.769231	0.55	0.8	0.625	0.5	0.5	0.285714
CEN	0.666667	0.681818	0.636364	0.652174	0.647059	0.5	0.722222	0.5625	0.6	0.6875	0.6875	0.8125	0.807692	0.769231	0	0.764706	0.428571	0.684211	0.529412	0.775	0.62069
G3P	0.611111	0.631579	0.65	0.666667	0.75	0.764706	0.571429	0.75	0.5	0.5	0.2	0.222222	0.526316	0.55	0.764706	0	0.642857	0.625	0.625	0.789474	0.678571
KP	0.470588	0.5	0.444444	0.473684	0.6	0.307692	0.5	0.384615	0.272727	0.416667	0.538462	0.692308	0.791667	0.8	0.428571	0.642857	0	0.5625	0.647059	0.763158	0.689655
Pre	0.55	0.571429	0.590909	0.608696	0.588235	0.611111	0.5	0.588235	0.625	0.428571	0.533333	0.666667	0.608696	0.625	0.684211	0.625	0.5625	0	0.266667	0.717949	0.633333
A	0.681818	0.695652	0.708333	0.72	0.588235	0.75	0.666667	0.736842	0.705882	0.533333	0.533333	0.666667	0.545455	0.5	0.529412	0.625	0.647059	0.266667	0	0.717949	0.535714
HCDH	0.675	0.682927	0.658537	0.666667	0.769231	0.710526	0.769231	0.736842	0.789474	0.820513	0.789474	0.842105	0.526316	0.5	0.775	0.789474	0.763158	0.717949	0.717949	0	0.414634
MPT	0.666667	0.676471	0.647059	0.657143	0.655172	0.709677	0.741935	0.741935	0.724138	0.766667	0.678571	0.75	0.37931	0.285714	0.62069	0.678571	0.689655	0.633333	0.535714	0.414634	0

## Sheet: Table S6
Table S6. Tanimoto distance matrix of substrates used to calculate promiscuity indices from KARI homologues including some perturbations. Refer to text for further details
Substrates analyzed
	2H2MKB	3H3MKB	2H2EKB	3H3EKB	P5C	MAA	HP	Pyr	KP
2H2MKB	0	0.0588235	0.111111	0.157895	0.65	0.352941	0.411765	0.3125	0.470588		DeltaSet :0.75
3H3MKB	0.0588235	0	0.157895	0.105263	0.666667	0.388889	0.444444	0.352941	0.5
2H2EKB	0.111111	0.157895	0	0.0526316	0.681818	0.333333	0.473684	0.388889	0.444444
3H3EKB	0.157895	0.105263	0.0526316	0	0.695652	0.368421	0.5	0.421053	0.473684
P5C	0.65	0.666667	0.681818	0.695652	0	0.5625	0.533333	0.533333	0.6
MAA	0.352941	0.388889	0.333333	0.368421	0.5625	0	0.357143	0.0833333	0.307692
HP	0.411765	0.444444	0.473684	0.5	0.533333	0.357143	0	0.307692	0.5
Pyr	0.3125	0.352941	0.388889	0.421053	0.533333	0.0833333	0.307692	0	0.384615
KP	0.470588	0.5	0.444444	0.473684	0.6	0.307692	0.5	0.384615	0
Omitting valine precursors (-ValP)
2H2EKB	2H2EKB	3H3EKB	P5C	MAA	HP	Pyr	KP
3H3EKB	0	0.0526316	0.681818	0.333333	0.473684	0.388889	0.444444				DeltaSet :0.75
P5C	0.0526316	0	0.695652	0.368421	0.5	0.421053	0.473684
MAA	0.681818	0.695652	0	0.5625	0.533333	0.533333	0.6
HP	0.333333	0.368421	0.5625	0	0.357143	0.0833333	0.307692
Pyr	0.473684	0.5	0.533333	0.357143	0	0.307692	0.5
KP	0.388889	0.421053	0.533333	0.0833333	0.307692	0	0.384615
	0.444444	0.473684	0.6	0.307692	0.5	0.384615	0
Omitting P5C (-P5C)
	2H2MKB	3H3MKB	2H2EKB	3H3EKB	MAA	HP	Pyr	KP
2H2MKB	0	0.0588235	0.111111	0.157895	0.352941	0.411765	0.3125	0.470588			DeltaSet :0.7
3H3MKB	0.0588235	0	0.157895	0.105263	0.388889	0.444444	0.352941	0.5
2H2EKB	0.111111	0.157895	0	0.0526316	0.333333	0.473684	0.388889	0.444444
3H3EKB	0.157895	0.105263	0.0526316	0	0.368421	0.5	0.421053	0.473684
MAA	0.352941	0.388889	0.333333	0.368421	0	0.357143	0.0833333	0.307692
HP	0.411765	0.444444	0.473684	0.5	0.357143	0	0.307692	0.5
Pyr	0.3125	0.352941	0.388889	0.421053	0.0833333	0.307692	0	0.384615
KP	0.470588	0.5	0.444444	0.473684	0.307692	0.5	0.384615	0
Omitting Pyr (-Pyr)
	2H2MKB	3H3MKB	2H2EKB	3H3EKB	P5C	MAA	HP	KP			DeltaSet :0.75
2H2MKB	0	0.0588235	0.111111	0.157895	0.65	0.352941	0.411765	0.470588
3H3MKB	0.0588235	0	0.157895	0.105263	0.666667	0.388889	0.444444	0.5
2H2EKB	0.111111	0.157895	0	0.0526316	0.681818	0.333333	0.473684	0.444444
3H3EKB	0.157895	0.105263	0.0526316	0	0.695652	0.368421	0.5	0.473684
P5C	0.65	0.666667	0.681818	0.695652	0	0.5625	0.533333	0.6
MAA	0.352941	0.388889	0.333333	0.368421	0.5625	0	0.357143	0.307692
HP	0.411765	0.444444	0.473684	0.5	0.533333	0.357143	0	0.5
KP	0.470588	0.5	0.444444	0.473684	0.6	0.307692	0.5	0
The calculated Tanimoto distances have been normalized by the overall set dissimilarity (DeltaSet)
